# Supplementary material for: Olfactory Responses of Apis mellifera and Bombus terrestris to Floral Volatiles from Three Solanaceae Crops
Source: Insects. 2026 May 15;17(5):507. doi: 10.3390/insects17050507 (PMC13207054; doi:10.3390/insects17050507)
Supplement: Supplementary file 1 [file insects-17-00507-s001.zip]

Archive with 1 entries (1 files):
- insects-4182464-supplementary.pdf
